# Supplementary material for: Low Toxicological Impact of Commercial Pristine Multi-Walled Carbon Nanotubes on the Yeast Saccharomyces cerevisiae
Source: Nanomaterials (Basel). 2021 Sep 1;11(9):2272. doi: 10.3390/nano11092272 (PMC8471963; doi:10.3390/nano11092272)
Supplement: Supplementary file 1 [file nanomaterials-11-02272-s001.zip › Supplementary Table S1.xlsx]

## Sheet: Sheet1
	CN160_1_	CN160_2_	CN160_3_	CN800_1_	CN800_2_	CN800_3_	Control_CN_2h_1_	Control_CN_2h_2_	Control_CN_2h_3_
Raw reads	12133468	11497001	10619667	10716917	11462300	10217652	11443737	11292678	12343070
Clean reads	12089427	11463013	10582543	10675978	11430005	10184558	11400834	11254338	12304242
Uniquely mapped reads number	11209839	10699636	9802512	9887983	10649319	9480162	10581485	10453918	11490543
Uniquely mapped reads %	0.9272	0.9334	0.9263	0.9262	0.9317	0.9308	0.9281	0.9289	0.9339
Number of reads mapped to too many loci	467359	455065	394848	417831	439719	377211	421659	443319	446120
% of reads mapped to too many loci	0.0387	0.0397	0.0373	0.0391	0.0385	0.037	0.037	0.0394	0.0363
Number of reads unmapped: too short	412210	308296	385170	370149	340954	327170	397678	357078	367563
% of reads unmapped: too short	0.0341	0.0269	0.0364	0.0347	0.0298	0.0321	0.0349	0.0317	0.0299
Number of reads unmapped: other	19	16	13	15	13	15	12	23	16
% of reads unmapped: other	0	0	0	0	0	0	0	0	0
Percentage of exon reads	0.856157	0.880992	0.850544	0.872262	0.860219	0.86164	0.867007	0.86673	0.864798
Percentage of UTR reads	0.00165	0.001654	0.001702	0.001762	0.001863	0.00171	0.001609	0.001703	0.001651
Percentage of intron reads	0.005758	0.006397	0.005838	0.006517	0.005664	0.006661	0.006387	0.006125	0.008195
Percentage of intergenic reads	0.136435	0.110957	0.141917	0.119459	0.132254	0.12999	0.124996	0.125442	0.125356
