# Supplementary material for: Low Toxicological Impact of Commercial Pristine Multi-Walled Carbon Nanotubes on the Yeast Saccharomyces cerevisiae
Source: Nanomaterials (Basel). 2021 Sep 1;11(9):2272. doi: 10.3390/nano11092272 (PMC8471963; doi:10.3390/nano11092272)
Supplement: Supplementary file 1 [file nanomaterials-11-02272-s001.zip › Supplementary Table S2.xlsx]

## Sheet: downRegulated_CN800
	names	baseMean	log2FoldChange	lfcSE	stat	pvalue	padj	description
YDL052C	SLC1	1103.37	-0.732517	0.19968	-3.66846	0.00024402	0.00693775	1-acyl-sn-glycerol-3-phosphate acyltransferase; catalyzes the acylation of lysophosphatidic acid to form phosphatidic acid, a key intermediate in lipid metabolism; enzymatic activity detected in lipid particles and microsomes
YDR012W	RPL4B	7728.81	-0.592338	0.151377	-3.91299	9.11614e-05	0.00331181	Ribosomal 60S subunit protein L4B; homologous to mammalian ribosomal protein L4 and bacterial L4; RPL4B has a paralog, RPL4A, that arose from the whole genome duplication
YDR099W	BMH2	3126.98	-0.615056	0.15885	-3.87192	0.000107982	0.00363726	14-3-3 protein, minor isoform; controls proteome at post-transcriptional level, binds proteins and DNA, involved in regulation of many processes including exocytosis, vesicle transport, Ras/MAPK signaling, and rapamycin-sensitive signaling; protein increases in abundance and relative distribution to the nucleus increases upon DNA replication stress; abundance relative to Bmh1p increases during sp…
YDR133C	-	10417.4	-0.707122	0.176087	-4.01576	5.92558e-05	0.00249274	Dubious open reading frame; unlikely to encode a functional protein, based on available experimental and comparative sequence data; partially overlaps YDR134C
YDR155C	CPR1	9366.24	-0.791719	0.183541	-4.31358	1.6063e-05	0.00104558	Cytoplasmic peptidyl-prolyl cis-trans isomerase (cyclophilin); catalyzes the cis-trans isomerization of peptide bonds N-terminal to proline residues; binds the drug cyclosporin A; N-terminally propionylated in vivo; protein abundance increases in response to DNA replication stress
YDR174W	HMO1	2453.33	-0.693311	0.172338	-4.02298	5.74669e-05	0.00245077	Chromatin associated high mobility group (HMG) family member; involved in compacting, bending, bridging and looping DNA; rDNA-binding component that regulates transcription from RNA polymerase I promoters; regulates start site selection of ribosomal protein genes via RNA polymerase II promoters; role in genome maintenance; associates with a 5'-3' DNA helicase and Fpr1p, a prolyl isomerase; reloca…
YDR246W	TRS23	369.772	-0.806641	0.204164	-3.95096	7.78397e-05	0.0029621	Core component of transport protein particle (TRAPP) complexes I-III; TRAPP complexes are related multimeric guanine nucleotide-exchange factor for the GTPase Ypt1p, regulating ER-Golgi traffic (TRAPPI), intra-Golgi traffic (TRAPPII), endosome-Golgi traffic (TRAPPII and III) and autophagy (TRAPPIII); human homolog is TRAPPC4
YDR309C	GIC2	1833.59	-0.784801	0.179859	-4.36344	1.28035e-05	0.000870035	Redundant rho-like GTPase Cdc42p effector; involved in initiation of budding and cellular polarization; interacts with Cdc42p via the Cdc42/Rac-interactive binding (CRIB) domain and with PI(4,5)P2 via a polybasic region; GIC2 has a paralog, GIC1, that arose from the whole genome duplication
YDR423C	CAD1	283.57	-0.709935	0.199381	-3.56069	0.000369883	0.00928837	AP-1-like basic leucine zipper (bZIP) transcriptional activator; involved in stress responses, iron metabolism, and pleiotropic drug resistance; controls a set of genes involved in stabilizing proteins; binds consensus sequence TTACTAA; CAD1 has a paralog, YAP1, that arose from the whole genome duplication
YDR461C-A		327.919	-0.644341	0.161873	-3.98053	6.87618e-05	0.00272203	Putative protein of unknown function
YDR476C		222.325	-0.756252	0.259608	-2.91306	0.00357909	0.0452833	Putative protein of unknown function; green fluorescent protein (GFP)-fusion protein localizes to the endoplasmic reticulum; YDR476C is not an essential gene
YDR498C	SEC20	349.342	-0.738991	0.164651	-4.48824	7.18152e-06	0.000701215	Membrane glycoprotein v-SNARE; involved in retrograde transport from the Golgi to the endoplasmic reticulum (ER); required for N- and O-glycosylation in the Golgi but not in the ER and for efficient nuclear fusion during mating; mediates Sey1p-independent homotypic ER fusion; interacts with the Dsl1p complex through Tip20p
YOL027C	MDM38	1076.86	-0.707961	0.179991	-3.93332	8.37804e-05	0.00311625	Mitochondrial protein; forms a complex with Mba1p to facilitate recruitment of mRNA-specific translational activators to ribosomes; roles in protein export and K+/H+ exchange; human ortholog Letm1 implicated in Wolf-Hirschhorn syndrome
YOR085W	OST3	1646.43	-0.731076	0.183443	-3.98531	6.73909e-05	0.00271043	Gamma subunit of the oligosaccharyltransferase complex of the ER lumen; complex catalyzes asparagine-linked glycosylation of newly synthesized proteins; Ost3p is important for N-glycosylation of a subset of proteins
YOR157C	PUP1	1425.43	-0.745362	0.191679	-3.88859	0.000100826	0.00351259	Beta 2 subunit of the 20S proteasome; endopeptidase with trypsin-like activity that cleaves after basic residues; synthesized as a proprotein before being proteolytically processed for assembly into 20S particle; human homolog is subunit Z
YOR185C	GSP2	368.46	-0.870792	0.267253	-3.25831	0.00112077	0.0199441	GTP binding protein (mammalian Ranp homolog); involved in the maintenance of nuclear organization, RNA processing and transport; interacts with Kap121p, Kap123p and Pdr6p (karyophilin betas); not required for viability; protein abundance increases in response to DNA replication stress; GSP2 has a paralog, GSP1, that arose from the whole genome duplication
YOR202W	HIS3	880.333	-0.724142	0.163817	-4.42044	9.85019e-06	0.00078595	Imidazoleglycerol-phosphate dehydratase; catalyzes the sixth step in histidine biosynthesis; mutations cause histidine auxotrophy and sensitivity to Cu, Co, and Ni salts; transcription is regulated by general amino acid control via Gcn4p
YOR221C	MCT1	698.625	-0.799392	0.197519	-4.04716	5.18427e-05	0.0023273	Predicted malonyl-CoA:ACP transferase; putative component of a type-II mitochondrial fatty acid synthase that produces intermediates for phospholipid remodeling
YOR224C	RPB8	2693.73	-0.989839	0.186055	-5.32015	1.03684e-07	2.6996e-05	RNA polymerase subunit ABC14.5; common to RNA polymerases I, II, and III
YOR287C	RRP36	899.205	-0.654661	0.205137	-3.19133	0.0014162	0.023911	Component of 90S preribosomes; involved in early cleavages of the 35S pre-rRNA and in production of the 40S ribosomal subunit
YOR382W	FIT2	2316.53	-0.829047	0.218146	-3.80042	0.000144451	0.00461033	Mannoprotein that is incorporated into the cell wall; incorporated via a glycosylphosphatidylinositol (GPI) anchor; involved in the retention of siderophore-iron in the cell wall
YGL237C	HAP2	192.459	-0.687898	0.184683	-3.72474	0.000195515	0.00586188	Subunit of the Hap2p/3p/4p/5p CCAAT-binding complex; complex is heme-activated and glucose-repressed; complex is a transcriptional activator and global regulator of respiratory gene expression; contains sequences sufficient for both complex assembly and DNA binding; respiratory defect of the null mutant is functionally complemented by human NFYA
YGL194C	HOS2	317.02	-0.667751	0.133527	-5.00088	5.7069e-07	0.000117634	Histone deacetylase and subunit of Set3 and Rpd3L complexes; required for gene activation via specific deacetylation of lysines in H3 and H4 histone tails; subunit of the Set3 complex, a meiotic-specific repressor of sporulation specific genes that contains deacetylase activity; co-localizes with Cmr1p in nuclear foci in response to DNA damage by MMS
YGL148W	ARO2	2697.66	-0.700127	0.171686	-4.07795	4.54354e-05	0.00218222	Bifunctional chorismate synthase and flavin reductase; catalyzes the conversion of 5-enolpyruvylshikimate 3-phosphate (EPSP) to form chorismate, which is a precursor to aromatic amino acids; protein abundance increases in response to DNA replication stress
YGL105W	ARC1	4825.12	-0.823159	0.176216	-4.67132	2.9927e-06	0.000400132	Protein that binds tRNA and methionyl- and glutamyl-tRNA synthetases; involved in tRNA delivery, stimulating catalysis, and ensuring localization; also binds quadruplex nucleic acids; protein abundance increases in response to DNA replication stress; methionyl-tRNA synthetase is Mes1p; glutamyl-tRNA synthetase is Gus1p
YGL040C	HEM2	1007.06	-0.699996	0.201717	-3.4702	0.000520079	0.0117481	Aminolevulinate dehydratase; a homo-octameric enzyme, catalyzes the conversion of 5-aminolevulinate to porphobilinogen, the second step in heme biosynthesis; enzymatic activity is zinc-dependent; localizes to the cytoplasm and nucleus; human homolog ALAD can complement yeast hem2 mutant
YGL035C	MIG1	688.421	-0.654347	0.160917	-4.06638	4.77499e-05	0.00227133	Transcription factor involved in glucose repression; sequence specific DNA binding protein containing two Cys2His2 zinc finger motifs; regulated by the SNF1 kinase and the GLC7 phosphatase; regulates filamentous growth along with Mig2p in response to glucose depletion; activated in stochastic pulses of nuclear localization, shuttling between cytosol and nucleus depending on external glucose level…
YGL029W	CGR1	1911.01	-0.654597	0.207482	-3.15496	0.00160523	0.0259512	Protein involved in nucleolar integrity and processing of pre-rRNA; has a role in processing rRNA for the 60S ribosome subunit; transcript is induced in response to cytotoxic stress but not genotoxic stress; relocalizes from nucleus to nucleolus upon DNA replication stress
YGR035C		1996.6	-0.709971	0.222543	-3.19026	0.00142143	0.0239178	Putative protein of unknown function, potential Cdc28p substrate; transcription is activated by paralogous transcription factors Yrm1p and Yrr1p along with genes involved in multidrug resistance; YGR035C has a paralog, YLR346C, that arose from the whole genome duplication
YGR058W	PEF1	347.247	-0.726965	0.187764	-3.8717	0.000108081	0.00363726	Penta-EF-hand protein; required for polar bud growth and cell wall abscission; binds calcium and zinc with different affinity; localizes to bud site in G1, bud neck in G2; binds to Sec31p and modulates COPII coat assembly
YGR079W		2325.57	-0.724127	0.148696	-4.86983	1.11692e-06	0.000197335	Putative protein of unknown function; YGR079W is not an essential gene
YGR082W	TOM20	1719.28	-0.674815	0.150958	-4.47023	7.81342e-06	0.000711423	Component of the TOM (translocase of outer membrane) complex; responsible for recognition and initial import steps for all mitochondrially directed proteins; acts as a receptor for incoming precursor proteins
YGR136W	LSB1	413.636	-0.898298	0.277709	-3.23467	0.00121783	0.0214398	Negative regulator of actin nucleation-promoting factor activity; interacts with Las17p, a homolog of human Wiskott-Aldrich Syndrome protein (WASP), via an N-terminal SH3 domain, and along with PIN3 cooperatively inhibits the nucleation of actin filaments; overexpression blocks receptor-mediated endocytosis; protein increases in abundance and forms nuclear foci in response to DNA replication stre…
YLL018C-A	COX19	207.6	-1.1892	0.210158	-5.65858	1.52629e-08	6.86416e-06	Protein required for cytochrome c oxidase assembly; located in the cytosol and mitochondrial intermembrane space; putative copper metallochaperone that delivers copper to cytochrome c oxidase; contains twin cysteine-x9-cysteine motifs
YLR027C	AAT2	1882.69	-0.732056	0.190398	-3.84487	0.000120618	0.00392565	Cytosolic aspartate aminotransferase involved in nitrogen metabolism; localizes to peroxisomes in oleate-grown cells
YLR059C	REX2	626.59	-1.2411	0.198165	-6.26296	3.77733e-10	3.11441e-07	3'-5' RNA exonuclease; involved in 3'-end processing of U4 and U5 snRNAs, 5S and 5.8S rRNAs, and RNase P and RNase MRP RNA; localized to mitochondria and null suppresses escape of mtDNA to nucleus in yme1 yme2 mutants; RNase D exonuclease
YLR073C	RFU1	962.134	-0.68921	0.124839	-5.52081	3.37449e-08	1.1924e-05	Protein that inhibits Doa4p deubiquitinating activity; contributes to ubiquitin homeostasis by regulating the conversion of free ubiquitin chains to ubiquitin monomers by Doa4p; GFP-fusion protein localizes to endosomes
YLR099C	ICT1	557.895	-0.779633	0.21322	-3.65647	0.000255707	0.00714681	Lysophosphatidic acid acyltransferase; responsible for enhanced phospholipid synthesis during organic solvent stress; null displays increased sensitivity to Calcofluor white; highly expressed during organic solvent stress; ICT1 has a paralog, ECM18, that arose from the whole genome duplication; human ABHD5 can complement ict1 null mutant
YLR150W	STM1	16467.6	-0.662843	0.120938	-5.48086	4.23252e-08	1.30864e-05	Protein required for optimal translation under nutrient stress; perturbs association of Yef3p with ribosomes; involved in TOR signaling; binds G4 quadruplex and purine motif triplex nucleic acid; helps maintain telomere structure; protein abundance increases in response to DNA replication stress; serves as a ribosome preservation factor both during quiescence and recovery
YLR172C	DPH5	1357.38	-0.790273	0.140936	-5.60731	2.05494e-08	8.47148e-06	Methyltransferase required for synthesis of diphthamide; diphthamide is a modified histidine residue of translation elongation factor 2 (Eft1p or Eft2p); not essential for viability; GFP-Dph5p fusion protein localizes to the cytoplasm
YLR355C	ILV5	10947.1	-0.865039	0.216377	-3.99784	6.39244e-05	0.00259208	Acetohydroxyacid reductoisomerase and mtDNA binding protein; involved in branched-chain amino acid biosynthesis and maintenance of wild-type mitochondrial DNA; found in mitochondrial nucleoids
YLR426W	TDA5	280.131	-0.639456	0.190264	-3.36088	0.000776947	0.0159484	Putative protein of unknown function; detected in highly purified mitochondria in high-throughput studies; proposed to be involved in resistance to mechlorethamine and streptozotocin; null mutant sensitive to expression of top1-T722A allele
YLR448W	RPL6B	8733.33	-0.788975	0.114907	-6.86618	6.5945e-12	1.08743e-08	Ribosomal 60S subunit protein L6B; binds 5.8S rRNA; homologous to mammalian ribosomal protein L6, no bacterial homolog; RPL6B has a paralog, RPL6A, that arose from the whole genome duplication
YPL158C	AIM44	569.206	-0.894653	0.220974	-4.04869	5.15061e-05	0.0023273	Protein that regulates Cdc42p and Rho1p; functions in the late steps of cytokinesis and cell separation; sustains Rho1p at the cell division site after actomyosin ring contraction; inhibits the activation of Cdc42-Cla4 at the cell division site to prevent budding inside the old bud neck; transcription is regulated by Swi5p; null mutant displays elevated frequency of mitochondrial genome loss; rel…
YPL068C		180.789	-0.819027	0.247929	-3.30348	0.000954929	0.0183814	Protein of unknown function; green fluorescent protein (GFP)-fusion protein localizes to the nucleus and is induced in response to the DNA-damaging agent MMS
YPL067C		157.594	-0.714202	0.244307	-2.92338	0.00346257	0.0444918	Putative protein of unknown function; green fluorescent protein (GFP)-fusion protein localizes to the cytoplasm; YPL067C is not an essential gene
YPL061W	ALD6	3130.49	-0.733915	0.214148	-3.42715	0.00060996	0.0132345	Cytosolic aldehyde dehydrogenase; activated by Mg2+ and utilizes NADP+ as the preferred coenzyme; required for conversion of acetaldehyde to acetate; constitutively expressed; locates to the mitochondrial outer surface upon oxidative stress
YPR018W	RLF2	524.592	-0.650433	0.187822	-3.46303	0.000534138	0.0120074	Largest subunit (p90) of the Chromatin Assembly Complex (CAF-1); chromatin assembly by CAF-1 is important for multiple processes including silencing at telomeres, mating type loci, and rDNA; maintenance of kinetochore structure; deactivation of the DNA damage checkpoint after DNA repair; chromatin dynamics during transcription; and repression of divergent noncoding transcription
YPR063C		962.483	-0.963004	0.264936	-3.63486	0.000278129	0.00764391	ER-localized protein of unknown function
YPR065W	ROX1	474.657	-0.856096	0.270038	-3.17028	0.00152294	0.0250299	Heme-dependent repressor of hypoxic genes; mediates aerobic transcriptional repression of hypoxia induced genes such as COX5b and CYC7; repressor function regulated through decreased promoter occupancy in response to oxidative stress; contains an HMG domain that is responsible for DNA bending activity; involved in the hyperosmotic stress resistance
YPR070W	MED1	536.584	-0.646479	0.140077	-4.61517	3.9277e-06	0.000451868	Subunit of the RNA polymerase II mediator complex; associates with core polymerase subunits to form the RNA polymerase II holoenzyme; essential for transcriptional regulation
YPR075C	OPY2	563.876	-0.93182	0.182474	-5.1066	3.28015e-07	7.72709e-05	Integral membrane protein that acts as a membrane anchor for Ste50p; involved in the signaling branch of the high-osmolarity glycerol (HOG) pathway and as a regulator of the filamentous growth pathway; overproduction blocks cell cycle arrest in the presence of mating pheromone; relocalizes from vacuole to plasma membrane upon DNA replication stress
YPR084W		361.478	-0.874745	0.201288	-4.34575	1.38803e-05	0.000927914	Putative protein of unknown function
YPR129W	SCD6	474.839	-0.666706	0.20312	-3.28233	0.00102952	0.0188972	Repressor of translation initiation; binds eIF4G through its RGG domain and inhibits recruitment of the preinitiation complex; also contains an Lsm domain; may have a role in RNA processing; overproduction suppresses null mutation in clathrin heavy chain gene CHC1; forms cytoplasmic foci upon DNA replication stress
YPR144C	NOC4	860.748	-0.798874	0.2021	-3.95287	7.72181e-05	0.00296122	Nucleolar protein; forms a complex with Nop14p that mediates maturation and nuclear export of 40S ribosomal subunits; relocalizes to the cytosol in response to hypoxia
YPR183W	DPM1	1476.47	-0.802535	0.208611	-3.84704	0.000119553	0.00392565	Dolichol phosphate mannose (Dol-P-Man) synthase of ER membrane; catalyzes formation of Dol-P-Man from Dol-P and GDP-Man; required for biosynthesis of glycosyl phosphatidylinositol (GPI) membrane anchor, as well as O-mannosylation and protein N- and O-linked glycosylation; human homolog DPM1 can complement yeast mutant strains
YML112W	CTK3	264.114	-0.739955	0.204349	-3.62103	0.000293431	0.00797584	Gamma subunit of C-terminal domain kinase I; CTDK-I phosphorylates RNA polymerase II subunit Rpo21p to affect transcription and pre-mRNA 3' end processing, and also phosphorylates ribosomal protein Rps2p to increase translational fidelity; protein abundance increases in response to DNA replication stress
YML074C	FPR3	2735.93	-1.31992	0.259265	-5.09103	3.56129e-07	8.00805e-05	Nucleolar peptidyl-prolyl cis-trans isomerase (PPIase); FK506 binding protein; affects expression of multiple genes via its role in nucleosome assembly; phosphorylated by casein kinase II (Cka1p-Cka2p-Ckb1p-Ckb2p) and dephosphorylated by Ptp1p; PPIase domain acts as a transcriptional repressor when tethered to DNA by lexA, and repressor activity is dependent on PPIase activity; FPR3 has a paralog…
YMR043W	MCM1	721.064	-0.810541	0.241788	-3.35228	0.000801489	0.0162499	Transcription factor; involved in cell-type-specific transcription and pheromone response; plays a central role in the formation of both repressor and activator complexes; relocalizes to the cytosol in response to hypoxia
YMR067C	UBX4	506.884	-0.699078	0.177837	-3.93101	8.45911e-05	0.00312292	UBX domain-containing protein that interacts with Cdc48p; involved in degradation of polyubiquitinated proteins via the ERAD (ER-associated degradation) pathway; modulates the Cdc48p-Nplp-Ufd1p AAA ATPase complex during its role in delivery of misfolded proteins to the proteasome; protein abundance increases in response to DNA replication stress
YMR213W	CEF1	220.844	-0.636065	0.20405	-3.1172	0.00182579	0.028403	Essential splicing factor; associated with Prp19p and the spliceosome, contains an N-terminal c-Myb DNA binding motif necessary for cell viability but not for Prp19p association, evolutionarily conserved and homologous to S. pombe Cdc5p
YMR222C	FSH2	249.935	-0.627169	0.189475	-3.31004	0.000932823	0.0180968	Putative serine hydrolase that localizes to the cytoplasm; sequence is similar to S. cerevisiae Fsh1p and Fsh3p and the human candidate tumor suppressor OVCA2
YMR269W	TMA23	646.391	-0.820866	0.122297	-6.71208	1.91868e-11	2.37293e-08	Nucleolar protein implicated in ribosome biogenesis; deletion extends chronological lifespan
YMR310C		433.048	-0.728726	0.25146	-2.89798	0.00375571	0.0468006	Putative methyltransferase; predicted to be involved in ribosome biogenesis; green fluorescent protein (GFP)-fusion protein localizes to the nucleus; not an essential gene; YMR310C has a paralog, YGR283C, that arose from the whole genome duplication
YBL054W	TOD6	992.245	-0.64588	0.168348	-3.83658	0.000124761	0.00403395	PAC motif binding protein involved in rRNA and ribosome biogenesis; subunit of the RPD3L histone deacetylase complex; Myb-like HTH transcription factor; hypophosphorylated by rapamycin treatment in a Sch9p-dependent manner; activated in stochastic pulses of nuclear localization
YBL051C	PIN4	784.717	-0.740815	0.16784	-4.41382	1.01564e-05	0.000797519	Protein involved in G2/M phase progression and response to DNA damage; interacts with Rad53p; contains an RNA recognition motif, a nuclear localization signal, and several SQ/TQ cluster domains; hyperphosphorylated in response to DNA damage
YBR030W	RKM3	433.961	-0.667214	0.171272	-3.89563	9.79431e-05	0.00346089	Ribosomal lysine methyltransferase; specific for monomethylation of Rpl42ap and Rpl42bp (lysine 40); nuclear SET domain containing protein; relocalizes to the cytosol in response to hypoxia
YBR031W	RPL4A	13903	-0.724005	0.173567	-4.17132	3.02842e-05	0.00153733	Ribosomal 60S subunit protein L4A; N-terminally acetylated; homologous to mammalian ribosomal protein L4 and bacterial L4; RPL4A has a paralog, RPL4B, that arose from the whole genome duplication
YBR067C	TIP1	2373.27	-0.765959	0.262154	-2.9218	0.00348018	0.0446022	Major cell wall mannoprotein with possible lipase activity; transcription is induced by heat- and cold-shock; member of the Srp1p/Tip1p family of serine-alanine-rich proteins
YBR083W	TEC1	444.26	-0.804064	0.221462	-3.63071	0.00028264	0.00772499	Transcription factor targeting filamentation genes and Ty1 expression; Ste12p activation of most filamentation gene promoters depends on Tec1p and Tec1p transcriptional activity is dependent on its association with Ste12p; binds to TCS elements upstream of filamentation genes, which are regulated by Tec1p/Ste12p/Dig1p complex; competes with Dig2p for binding to Ste12p/Dig1p; positive regulator of…
YBR130C	SHE3	1043.48	-0.618476	0.146618	-4.2183	2.46154e-05	0.00141043	Protein adaptor between Myo4p and the She2p-mRNA complex; part of the mRNA localization machinery that restricts accumulation of certain proteins to the bud; also required for cortical ER inheritance
YBR246W	RRT2	573.137	-0.752067	0.191458	-3.92809	8.56218e-05	0.00313757	Methylesterase performing penultimate step of diphthamide biosynthesis; hydrolyzes methylated diphthine to produce diphthine and allows Dph6-catalyzed amidation reaction to occur; deletion leads to resistance to sordarin and accumulation of methylatediphthine; WD40 domain-containing protein; involved in endosomal recycling; forms complex with Rtt10p that functions in retromer-mediated pathway for…
YNL239W	LAP3	646.631	-1.06731	0.243106	-4.39029	1.132e-05	0.000835821	Cysteine aminopeptidase with homocysteine-thiolactonase activity; protects cells against homocysteine toxicity; has bleomycin hydrolase activity in vitro; transcription is regulated by galactose via Gal4p; orthologous to human BLMH
YNL160W	YGP1	1084.89	-0.970504	0.248114	-3.91152	9.17158e-05	0.00331181	Cell wall-related secretory glycoprotein; induced by nutrient deprivation-associated growth arrest and upon entry into stationary phase; may be involved in adaptation prior to stationary phase entry; YGP1 has a paralog, SPS100, that arose from the whole genome duplication
YNL091W	NST1	828.23	-0.672136	0.20356	-3.3019	0.000960312	0.0184134	Protein of unknown function; mediates sensitivity to salt stress; interacts physically with the splicing factor Msl1p and also displays genetic interaction with MSL1
YNL080C	EOS1	699.999	-0.765334	0.193981	-3.9454	7.96661e-05	0.00298567	Protein involved in N-glycosylation; deletion mutation confers sensitivity to exidative stress and shows synthetic lethality with mutations in the spindle checkpoint genes BUB3 and MAD1; YNL080C is not an essential gene
YNL073W	MSK1	599.72	-0.658393	0.183156	-3.59471	0.000324749	0.00859109	Mitochondrial lysine-tRNA synthetase; required for import of both aminoacylated and deacylated forms of tRNA(Lys) into mitochondria and for aminoacylation of mitochondrially encoded tRNA(Lys)
YNL059C	ARP5	834.697	-0.625681	0.170956	-3.6599	0.000252318	0.00713266	Nuclear actin-related protein involved in chromatin remodeling; component of chromatin-remodeling enzyme complexes; promotes nucleosome shifts in the 3 prime direction
YNL055C	POR1	4148.06	-0.619142	0.19655	-3.15005	0.00163242	0.0263049	Mitochondrial porin (voltage-dependent anion channel); outer membrane protein required for maintenance of mitochondrial osmotic stability and mitochondrial membrane permeability; couples the glutathione pools of the intermembrane space (IMS) and the cytosol; interacts with Om45 and Om14 in the outer membrane; phosphorylated; protein abundance increases in response to DNA replication stress
YNR006W	VPS27	378.751	-0.620007	0.179346	-3.45705	0.000546117	0.012115	Endosomal protein that forms a complex with Hse1p; required for recycling Golgi proteins, forming lumenal membranes and sorting ubiquitinated proteins destined for degradation; has Ubiquitin Interaction Motifs which bind ubiquitin (Ubi4p)
YNR046W	TRM112	742.596	-1.08927	0.157436	-6.91878	4.55542e-12	1.08743e-08	Protein involved in methylation of tRNA, rRNA, and translation factors; also involved in ribosome biogenesis; subunit of tRNA methyltransferase (MTase) complexes in combination with Trm9p and Trm11p; N7-methylates G1575 of 18S rRNA as complex with Bud23p; subunit of complex with Mtq2p that methylates Sup45p (eRF1) in the ternary complex eRF1-eRF3-GTP; relative distribution to the nucleus increase…
YJL170C	ASG7	200.311	-0.694048	0.155959	-4.45019	8.57939e-06	0.000730772	Protein that regulates signaling from G protein beta subunit Ste4p; contributes to relocalization of Ste4p within the cell; specific to a-cells and induced by alpha-factor
YJL149W	DAS1	233.275	-0.826334	0.259429	-3.1852	0.00144652	0.0241641	Putative SCF ubiquitin ligase F-box protein; interacts physically with both Cdc53p and Skp1 and genetically with CDC34; similar to putative F-box protein YDR131C
YJL121C	RPE1	973.231	-0.88684	0.199369	-4.44823	8.65809e-06	0.000730772	D-ribulose-5-phosphate 3-epimerase; catalyzes a reaction in the non-oxidative part of the pentose-phosphate pathway; mutants are sensitive to oxidative stress
YJL026W	RNR2	1895.85	-0.636292	0.149234	-4.26372	2.0105e-05	0.00123204	Ribonucleotide-diphosphate reductase (RNR), small subunit; the RNR complex catalyzes the rate-limiting step in dNTP synthesis and is regulated by DNA replication and DNA damage checkpoint pathways via localization of the small subunits; RNR2 has a paralog, RNR4, that arose from the whole genome duplication
YJR017C	ESS1	294.79	-0.82982	0.244923	-3.38808	0.00070384	0.0146915	Peptidylprolyl-cis/trans-isomerase (PPIase); specific for phosphorylated S/T residues N-terminal to proline; regulates phosphorylation of RNAPII large subunit (Rpo21p) C-terminal domain (CTD) at Ser7; associates with phospho-Ser5 form of RNAPII in vivo; present along entire coding length of genes; represses initiation of CUTs; required for efficient termination of mRNA transcription, trimethylati…
YJR104C	SOD1	15339.5	-0.604342	0.125924	-4.79925	1.59265e-06	0.000249232	Cytosolic copper-zinc superoxide dismutase; detoxifies superoxide; stabilizes Yck1p and Yck2p kinases in glucose to repress respiration; phosphorylated by Dun1p, enters nucleus under oxidative stress to promote transcription of stress response genes; human ortholog SOD1 implicated in ALS complements a null allele; abundance increases under DNA replication stress and during exposure to boric acid;…
YKL201C	MNN4	454.622	-0.619031	0.147097	-4.20833	2.57268e-05	0.00141043	Putative positive regulator of mannosylphosphate transferase Mnn6p; involved in mannosylphosphorylation of N-linked oligosaccharides; expression increases in late-logarithmic and stationary growth phases; coding sequence contains length polymorphisms in different strains; MNN4 has a paralog, YJR061W, that arose from the whole genome duplication
YKL192C	ACP1	2082.55	-0.855675	0.183621	-4.66001	3.16197e-06	0.000401846	Mitochondrial matrix acyl carrier protein; involved in biosynthesis of octanoate, which is a precursor to lipoic acid; activated by phosphopantetheinylation catalyzed by Ppt2p
YKL096W	CWP1	1470.56	-1.43058	0.39568	-3.61551	0.000299758	0.00805926	Cell wall mannoprotein that localizes to birth scars of daughter cells; linked to a beta-1,3- and beta-1,6-glucan heteropolymer through a phosphodiester bond; required for propionic acid resistance
YKL088W	CAB3	296.921	-0.972107	0.169594	-5.73196	9.92747e-09	5.4568e-06	Subunit of PPCDC and CoA-SPC complexes involved in CoA biosynthesis; subunits of the phosphopantothenoylcysteine decarboxylase (PPCDC) complex are: Cab3p, Sis2p, Vhs3p, while the subunits of the CoA-synthesizing protein complex (CoA-SPC) are: Cab2p, Cab3p, Cab4p, and Cab5p as well as Sis2p and Vhs3p; null mutant lethality is complemented by E. coli coaBC
YKL023W		343.249	-0.687788	0.156953	-4.38213	1.17525e-05	0.000842603	Putative protein of unknown function; predicted by computational methods to be involved in mRNA degradation; green fluorescent protein (GFP)-fusion protein localizes to the cytoplasm
YKR065C	PAM17	931.737	-0.645645	0.179772	-3.59146	0.000328833	0.00861912	Constituent of the TIM23 complex; proposed alternatively to be a component of the import motor (PAM complex) or to interact with and modulate the core TIM23 (Translocase of the Inner mitochondrial Membrane) complex; protein abundance increases in response to DNA replication stress
YKR077W	MSA2	211.323	-0.844249	0.276501	-3.05333	0.00226315	0.0324033	Putative transcriptional activator; interacts with G1-specific transcription factor MBF and G1-specific promoters; MSA2 has a paralog, MSA1, that arose from the whole genome duplication
YKR095W-A	PCC1	582.032	-0.805834	0.174122	-4.628	3.69221e-06	0.000445496	Component of the EKC/KEOPS protein complex; EKC/KEOPS complex is required for t6A tRNA modification and telomeric TG1-3 recombination; may have role in transcription; other complex members are Kae1p, Gon7p, Bud32p, and Cgi121p
YER034W		239.975	-0.897593	0.260603	-3.44429	0.000572563	0.012645	Protein of unknown function; non-essential gene; expression induced upon calcium shortage; protein abundance increases in response to DNA replication stress
YER043C	SAH1	5678.32	-0.589036	0.122798	-4.7968	1.61217e-06	0.000249232	S-adenosyl-L-homocysteine hydrolase; catabolizes S-adenosyl-L-homocysteine which is formed after donation of the activated methyl group of S-adenosyl-L-methionine (AdoMet) to an acceptor; regulates cellular lipid homoeostasis by regulating phosphatidylcholine(PC)synthesis and triacylglycerol (TG) levels
YER063W	THO1	1040.61	-0.760128	0.170142	-4.46762	7.9095e-06	0.000711423	Conserved nuclear RNA-binding protein; specifically binds to transcribed chromatin in a THO- and RNA-dependent manner, genetically interacts with shuttling hnRNP NAB2; overproduction suppresses transcriptional defect caused by hpr1 mutation
YER068W	MOT2	615.386	-0.725832	0.178985	-4.05526	5.00793e-05	0.0023273	Ubiquitin-protein ligase subunit of the CCR4-NOT complex; with Ubc4p, ubiquitinates nascent polypeptide-associated complex subunits and histone demethyase Jhd2p; CCR4-NOT has roles in transcription regulation, mRNA degradation, and post-transcriptional modifications; regulates levels of DNA Polymerase-{alpha} to promote efficient and accurate DNA replication
YER120W	SCS2	1279.53	-1.11474	0.239627	-4.65198	3.28765e-06	0.000406601	Integral ER membrane protein, regulates phospholipid metabolism; one of 6 proteins (Ist2p, Scs2p, Scs22p, Tcb1p, Tcb2p, Tcb3p) that connect ER to plasma membrane (PM) and regulate PI4P levels by controlling access of Sac1p phosphatase to substrate PI4P in the PM; interacts with FFAT motifs in Opi1p, Swh1p, Osh2p, and Osh3p; involved in telomeric silencing; VAP homolog; SCS2 has a paralog, SCS22, …
YER178W	PDA1	3076.03	-0.64288	0.206459	-3.11383	0.00184675	0.0284607	E1 alpha subunit of the pyruvate dehydrogenase (PDH) complex; catalyzes the direct oxidative decarboxylation of pyruvate to acetyl-CoA; phosphorylated; regulated by glucose; PDH complex is concentrated in spots within the mitochondrial matrix, often near the ERMES complex and near peroxisomes
YHL004W	MRP4	841.82	-0.961857	0.193433	-4.97255	6.60776e-07	0.000125725	Mitochondrial ribosomal protein of the small subunit
YHR008C	SOD2	1428.38	-0.619014	0.210487	-2.94086	0.00327298	0.042734	Mitochondrial manganese superoxide dismutase; protects cells against oxygen toxicity and oxidative stress; human mitochondrial SOD2 can complement a yeast null mutant and human cytoplasmic SOD1 can also complement when targeted to the mitochondrial matrix
YHR041C	SRB2	479.217	-0.746914	0.172206	-4.33733	1.44226e-05	0.000951317	Subunit of the RNA polymerase II mediator complex; associates with core polymerase subunits to form the RNA polymerase II holoenzyme; general transcription factor involved in telomere maintenance
YHR061C	GIC1	316.667	-0.712135	0.157148	-4.53161	5.85363e-06	0.00060329	Protein involved in initiation of budding and cellular polarization; interacts with Cdc42p via the Cdc42/Rac-interactive binding (CRIB) domain; relocalizes from bud neck to nucleus upon DNA replication stress; GIC1 has a paralog, GIC2, that arose from the whole genome duplication
YHR062C	RPP1	723.593	-0.669113	0.149322	-4.48102	7.42879e-06	0.000701215	Subunit of both RNase MRP and nuclear RNase P; RNase MRP cleaves pre-rRNA, while nuclear RNase P cleaves tRNA precursors to generate mature 5' ends and facilitates turnover of nuclear RNAs; relocalizes to the cytosol in response to hypoxia
YHR116W	COX23	303.84	-0.618537	0.138109	-4.47863	7.51251e-06	0.000701215	Protein that functions in mitochondrial copper homeostasis; mitochondrial intermembrane space protein; essential for functional cytochrome oxidase expression; homologous to Cox17p; contains twin cysteine-x9-cysteine motifs
YHR206W	SKN7	727.444	-0.757193	0.186845	-4.05252	5.06688e-05	0.0023273	Nuclear response regulator and transcription factor; physically interacts with the Tup1-Cyc8 complex and recruits Tup1p to its targets; part of a branched two-component signaling system; required for optimal induction of heat-shock genes in response to oxidative stress; involved in osmoregulation; relocalizes to the cytosol in response to hypoxia; SKN7 has a paralog, HMS2, that arose from the who…
YIL070C	MAM33	1152.47	-0.624364	0.173865	-3.59109	0.000329293	0.00861912	Specific translational activator for the mitochondrial COX1 mRNA; acidic protein of the mitochondrial matrix; related to the human complement receptor gC1q-R
YIL053W	GPP1	9214.21	-0.70713	0.207045	-3.41535	0.000637009	0.0137012	Constitutively expressed DL-glycerol-3-phosphate phosphatase; also known as glycerol-1-phosphatase; involved in glycerol biosynthesis, induced in response to both anaerobic and osmotic stress; GPP1 has a paralog, GPP2, that arose from the whole genome duplication
YIL041W	GVP36	1981.77	-1.18609	0.204279	-5.80625	6.38881e-09	4.51506e-06	BAR domain protein that localizes to early and late Golgi vesicles; required for adaptation to varying nutrient concentrations, fluid-phase endocytosis, polarization of the actin cytoskeleton, and vacuole biogenesis
YIR018W	YAP5	153.475	-0.96002	0.26934	-3.56435	0.000364762	0.00920651	Basic leucine zipper (bZIP) iron-sensing transcription factor; involved in diauxic shift; YAP5 has a paralog, YAP7, that arose from the whole genome duplication
YIR036C	IRC24	161.812	-0.723161	0.221507	-3.26473	0.00109567	0.0196386	Putative benzil reductase;(GFP)-fusion protein localizes to the cytoplasm and is induced by the DNA-damaging agent MMS; sequence similarity with short-chain dehydrogenase/reductases; null mutant has increased spontaneous Rad52p foci
YCR059C	YIH1	833.221	-0.598418	0.195621	-3.05907	0.00222026	0.0321837	Negative regulator of eIF2 kinase Gcn2p; competes with Gcn2p for binding to Gcn1p; may contribute to regulation of translation in response to starvation via regulation of Gcn2p; binds to monomeric actin and to ribosomes and polyribosomes; ortholog of mammalian IMPACT
YFL034C-B	MOB2	357.972	-0.724853	0.21765	-3.33036	0.000867341	0.0170946	Activator of Cbk1p kinase; component of the RAM signaling network that regulates cellular polarity and morphogenesis; activation of Cbk1p facilitates the Ace2p-dependent daughter cell-specific transcription of genes involved in cell separation; similar to Mob1p
YFL010C	WWM1	541.731	-0.892438	0.244542	-3.64942	0.000262828	0.00730455	WW domain containing protein of unknown function; binds to Mca1p, a caspase-related protease that regulates H2O2-induced apoptosis; overexpression causes G1 phase growth arrest and clonal death that is suppressed by overexpression of MCA1
YFR035C		489.679	-0.831659	0.144747	-5.74558	9.16048e-09	5.4568e-06	Putative protein of unknown function; deletion mutant exhibits synthetic phenotype with alpha-synuclein
YFR036W	CDC26	250.7	-0.724999	0.179926	-4.02943	5.59133e-05	0.00241774	Subunit of the Anaphase-Promoting Complex/Cyclosome (APC/C); which is a ubiquitin-protein ligase required for degradation of anaphase inhibitors, including mitotic cyclins, during the metaphase/anaphase transition; relocalizes to the cytosol in response to hypoxia
YAL046C	BOL3	548.748	-0.917523	0.164396	-5.58117	2.38913e-08	9.09154e-06	Protein involved in Fe-S cluster transfer to mitochondrial clients; protects [4Fe-4S] clusters from damage due to oxidative stress by acting along with Nfu1p at a late step in the transfer of [4Fe-4S] clusters from the ISA complex to mitochondrial client proteins like lipoate synthase and succinate dehydrogenase; sequence similarity to human BOLA family member, BOLA3, mutations of which are assoc…
YAL030W	SNC1	425.214	-0.935642	0.200798	-4.65962	3.16798e-06	0.000401846	Vesicle membrane receptor protein (v-SNARE); involved in the fusion between Golgi-derived secretory vesicles with the plasma membrane; proposed to be involved in endocytosis; member of the synaptobrevin/VAMP family of R-type v-SNARE proteins; SNC1 has a paralog, SNC2, that arose from the whole genome duplication
YAL013W	DEP1	393.181	-0.92698	0.196686	-4.713	2.44095e-06	0.000345011	Component of the Rpd3L histone deacetylase complex; required for diauxic shift-induced histone H2B deposition onto rDNA genes; transcriptional modulator involved in regulation of structural phospholipid biosynthesis genes and metabolically unrelated genes, as well as maintenance of telomeres, mating efficiency, and sporulation
YAL003W	EFB1	20474	-0.949913	0.148204	-6.40951	1.4599e-10	1.44443e-07	Translation elongation factor 1 beta; stimulates nucleotide exchange to regenerate EF-1 alpha-GTP for the next elongation cycle; part of the EF-1 complex, which facilitates binding of aminoacyl-tRNA to the ribosomal A site; human homolog EEF1B2 can complement yeast efb1 mutants
snR18	SNR18	217.394	-0.868968	0.207462	-4.18857	2.80713e-05	0.00146177	C/D box small nucleolar RNA (snoRNA); commonly referred to as U18; guides 2'-O-methylation of large subunit (LSU) rRNA at positions A649 and C650

## Sheet: upRegulated_CN800
	Name	baseMean	log2FoldChange	lfcSE	stat	pvalue	padj	description
YLR214W	FRE1	5967.45	0.710825	0.237158	2.99727	0.0027241	0.0376073	Ferric reductase and cupric reductase; reduces siderophore-bound iron and oxidized copper prior to uptake by transporters; expression induced by low copper and iron levels
YPL274W	SAM3	453.012	0.664499	0.132871	5.00109	5.70062e-07	0.000117634	High-affinity S-adenosylmethionine permease; required for utilization of S-adenosylmethionine as a sulfur source; has similarity to S-methylmethionine permease Mmp1p
YMR300C	ADE4	1565.52	0.631643	0.0893469	7.06956	1.55428e-12	7.68902e-09	Phosphoribosylpyrophosphate amidotransferase (PRPPAT); catalyzes first step of the 'de novo' purine nucleotide biosynthetic pathway; also known as amidophosphoribosyltransferase
YJR131W	MNS1	190.844	0.6786	0.158278	4.28738	1.80791e-05	0.00113212	Alpha-1,2-mannosidase; involved in ER-associated protein degradation (ERAD); catalyzes the removal of one mannose residue from a glycosylated protein, converting the modification from Man9GlcNAc to Man8GlcNAc; catalyzes the last step in glycoprotein maturation in the ER and is critical for ER protein degradation
YER056C	FCY2	5145.23	0.586025	0.17914	3.27132	0.00107045	0.0194521	Purine-cytosine permease; mediates purine (adenine, guanine, and hypoxanthine) and cytosine accumulation; relative distribution to the vacuole increases upon DNA replication stress
YHR092C	HXT4	515.666	0.656045	0.213814	3.0683	0.00215279	0.0317906	High-affinity glucose transporter; member of the major facilitator superfamily, expression is induced by low levels of glucose and repressed by high levels of glucose; HXT4 has a paralog, HXT7, that arose from the whole genome duplication
YFR055W	IRC7	1707.59	0.65009	0.17349	3.74713	0.000178867	0.005496	Beta-lyase involved in the production of thiols; null mutant displays increased levels of spontaneous Rad52p foci; expression induced by nitrogen limitation in a GLN3, GAT1-dependent manner and by copper levels in a Mac1-dependent manner
